# Supplementary material for: Investigating the Different Mechanisms of Genotoxic and Non-Genotoxic Carcinogens by a Gene Set Analysis
Source: PLoS One. 2014 Jan 31;9(1):e86700. doi: 10.1371/journal.pone.0086700 (PMC3908933; doi:10.1371/journal.pone.0086700)
Supplement: Table S1 — Globaltest statistic of the 57 gene sets that satisfied p < 0.05 for at least one of the 12, 24 and 48 h time points. (XLSX) [file pone.0086700.s004.xlsx]

## Sheet: p<0.05
Gene set ID	Genes	Tested	Statistic Q	Expected Q	sd of Q	P-value	Comparative p	P12	Statistic.Q	Expected.Q	sd.of.Q	P.value	Comparative.p	P24	Statistic.Q	Expected.Q	sd.of.Q	P.value	Comparative.p	P48	Sum.P
Bladder cancer	42	41	47.4762	18.7016	9.28364	0.010101	0.025	TRUE	51.005	17.1584	9.90487	0.00757576	0.005	TRUE	51.9207	19.4605	9.90133	0.0151515	0.012	TRUE	3
D-Arginine and D-ornithine metabolism	1	1	37.1516	9.75818	11.9911	0.0479798	0.061	TRUE	80.8546	15.2771	19.1691	0.010101	0.013	TRUE	69.8097	16.7756	20.6652	0.0340909	0.039	TRUE	3
Fat digestion and absorption	46	44	26.4757	15.0082	5.48831	0.0378788	0.215	TRUE	39.3508	17.8646	7.28587	0.00883838	0.024	TRUE	54.4239	27.0821	12.5046	0.0290404	0.057	TRUE	3
Glycerolipid metabolism	50	48	41.9928	21.5443	8.4252	0.0214646	0.108	TRUE	48.171	20.664	8.8993	0.00757576	0.014	TRUE	57.6816	23.8535	12.488	0.0227273	0.012	TRUE	3
Glycosaminoglycan biosynthesis - keratan sulfate	15	14	15.0599	7.57815	3.76754	0.040404	0.164	TRUE	14.5723	6.70197	3.49796	0.0290404	0.058	TRUE	19.5753	7.53444	3.70522	0.00883838	0.023	TRUE	3
Nucleotide excision repair	44	44	37.7467	12.6849	6.31686	0.00631313	0.003	TRUE	35.517	12.7064	5.19329	0.00378788	0.006	TRUE	44.9332	17.0718	8.89001	0.0138889	0.011	TRUE	3
p53 signaling pathway	68	68	62.0969	27.9381	12.6356	0.0164141	0.045	TRUE	98.0983	36.0628	16.8374	0.00631313	0.002	TRUE	82.1896	32.3578	15.4489	0.0126263	0.013	TRUE	3
Pancreatic secretion	101	98	25.3048	12.7345	4.82693	0.0164141	0.111	TRUE	20.277	9.95699	3.85429	0.0176768	0.017	TRUE	29.2784	11.2052	5.18665	0.00757576	0.006	TRUE	3
Prostate cancer	89	89	28.553	17.025	5.81823	0.0265152	0.268	TRUE	32.7837	14.414	5.20784	0.00631313	0.007	TRUE	29.6779	16.7736	5.34099	0.0189394	0.045	TRUE	3
Steroid biosynthesis	19	19	138.079	53.2569	35.9827	0.0328283	0.138	TRUE	195.863	38.849	29.4559	0.00126263	0	TRUE	138.037	38.3969	23.6194	0.00252525	0.002	TRUE	3
Thiamine metabolism	4	4	32.0158	12.6722	8.87189	0.0378788	0.103	TRUE	80.4163	16.5275	16.3143	0.00883838	0.008	TRUE	72.7829	13.794	12.4974	0.00252525	0.002	TRUE	3
Ubiquitin mediated proteolysis	135	132	20.554	10.5108	3.16454	0.00252525	0.035	TRUE	25.9982	13.7735	5.31363	0.0315657	0.029	TRUE	22.7839	13.4856	4.71542	0.0366162	0.066	TRUE	3
Chronic myeloid leukemia	73	73	21.5032	14.0548	5.18658	0.0984848	0.457	FALSE	31.2959	12.0822	4.68821	0.00378788	0	TRUE	30.5494	16.8956	6.30855	0.0239899	0.062	TRUE	2
Circadian rhythm - mammal	22	21	38.3185	11.752	7.48895	0.0113636	0.009	TRUE	41.699	13.7485	8.08562	0.00883838	0.026	TRUE	16.1021	9.69627	3.56738	0.0568182	0.148	FALSE	2
Glioma	65	65	25.2524	18.2465	7.10613	0.165404	0.622	FALSE	35.878	13.6917	6.35733	0.00883838	0.006	TRUE	32.7223	15.2625	6.25128	0.0176768	0.025	TRUE	2
Melanoma	71	70	22.1587	13.1968	5.25683	0.0681818	0.325	FALSE	32.7955	11.7222	5.40978	0.00378788	0.002	TRUE	30.1233	12.7624	5.42193	0.0164141	0.008	TRUE	2
Synthesis and degradation of ketone bodies	9	9	67.8746	26.9208	19.1183	0.040404	0.192	TRUE	72.8778	21.158	18.0133	0.0176768	0.037	TRUE	17.9583	14.3587	8.91948	0.261364	0.323	FALSE	2
Valine, leucine and isoleucine degradation	44	44	41.6461	16.6876	7.78412	0.0151515	0.025	TRUE	29.5046	15.4871	7.12603	0.0416667	0.065	TRUE	14.4235	14.1475	5.17117	0.45202	0.591	FALSE	2
ABC transporters	44	44	18.9346	10.4471	3.15849	0.010101	0.138	TRUE	11.0797	10.7149	3.66892	0.410354	0.582	FALSE	8.81281	9.48252	3.03401	0.556818	0.699	FALSE	1
Adherens junction	73	71	32.0627	17.0094	6.67966	0.0353535	0.168	TRUE	20.9102	14.1222	5.36256	0.111111	0.166	FALSE	18.9791	17.1022	5.94306	0.338384	0.502	FALSE	1
African trypanosomiasis	35	35	35.2744	17.4585	7.88988	0.0290404	0.246	TRUE	18.4181	11.7692	5.45375	0.133838	0.149	FALSE	14.9241	10.3234	5.28411	0.176768	0.27	FALSE	1
Alzheimer's disease	167	158	15.9488	8.8249	2.81172	0.00883838	0.111	TRUE	6.93626	8.88746	3.22508	0.703283	0.966	FALSE	7.66759	10.0063	3.83274	0.674242	0.977	FALSE	1
Amyotrophic lateral sclerosis (ALS)	53	53	14.5231	9.55915	2.93147	0.0631313	0.409	FALSE	19.3331	11.2064	3.9921	0.0429293	0.106	TRUE	14.9545	12.9069	5.5281	0.300505	0.432	FALSE	1
beta-Alanine metabolism	22	21	23.9573	11.6272	4.96578	0.0239899	0.115	TRUE	14.8949	14.5202	6.51842	0.405303	0.558	FALSE	20.6835	16.8985	7.54396	0.280303	0.375	FALSE	1
Cell cycle	124	122	27.6403	14.7628	5.46518	0.0252525	0.126	TRUE	23.9814	15.6796	4.94131	0.0618687	0.114	FALSE	26.6222	19.5942	9.25896	0.183081	0.269	FALSE	1
Chemokine signaling pathway	189	177	25.6054	15.3235	4.66887	0.0252525	0.277	TRUE	16.9699	15.157	4.22957	0.319444	0.611	FALSE	11.2531	12.3476	3.2239	0.637626	0.887	FALSE	1
Complement and coagulation cascades	69	67	19.6614	13.7687	6.22648	0.14899	0.604	FALSE	18.2352	16.7978	7.08968	0.358586	0.569	FALSE	42.4429	20.34	8.81024	0.0265152	0.046	TRUE	1
Cytokine-cytokine receptor interaction	265	249	29.3217	16.7073	6.22598	0.0391414	0.188	TRUE	20.5578	16.3745	4.84411	0.185606	0.322	FALSE	12.1832	12.8513	3.76036	0.561869	0.891	FALSE	1
Dilated cardiomyopathy	90	86	14.081	7.96365	2.31526	0.00757576	0.13	TRUE	8.61136	7.68316	2.67123	0.319444	0.479	FALSE	8.93531	10.1922	3.46466	0.608586	0.815	FALSE	1
Fatty acid elongation in mitochondria	8	8	14.862	4.73604	3.28593	0.010101	0.035	TRUE	4.30353	4.62652	2.91887	0.458333	0.544	FALSE	3.52052	7.93258	5.58566	0.776515	0.867	FALSE	1
Fatty acid metabolism	43	43	31.8545	15.6507	7.983	0.0479798	0.136	TRUE	15.78	14.0182	6.19456	0.316919	0.469	FALSE	10.8616	13.9185	6.9279	0.613636	0.814	FALSE	1
Folate biosynthesis	11	10	16.2	6.98555	3.53352	0.0227273	0.07	TRUE	5.62574	8.16501	5.55774	0.579545	0.747	FALSE	6.83706	8.31793	5.0957	0.526515	0.602	FALSE	1
Glycosaminoglycan biosynthesis - heparan sulfate	26	25	21.7798	10.2504	4.34313	0.0252525	0.107	TRUE	11.3254	8.97834	4.99617	0.232323	0.357	FALSE	6.63715	6.66929	2.05604	0.494949	0.503	FALSE	1
Glycosylphosphatidylinositol(GPI)-anchor biosynthesis	25	25	17.6845	10.1987	4.19417	0.0580808	0.262	FALSE	35.7258	17.323	7.44275	0.020202	0.08	TRUE	24.3553	15.0756	6.39155	0.094697	0.178	FALSE	1
Homologous recombination	28	28	15.6973	10.4716	4.52506	0.125	0.41	FALSE	27.8099	13.0023	7.46931	0.0542929	0.075	FALSE	41.5329	15.8285	9.69645	0.020202	0.04	TRUE	1
Huntington's disease	183	172	18.5354	9.70532	2.99666	0.00252525	0.038	TRUE	8.76062	9.98301	3.4756	0.593434	0.934	FALSE	8.36464	11.1535	4.29137	0.710859	0.984	FALSE	1
Hypertrophic cardiomyopathy (HCM)	83	79	14.7452	8.92819	2.57008	0.0151515	0.232	TRUE	9.5458	9.31225	3.26354	0.440657	0.675	FALSE	9.71788	10.9687	3.66954	0.59596	0.807	FALSE	1
Inositol phosphate metabolism	57	55	28.478	13.2715	5.28109	0.0164141	0.076	TRUE	13.0749	8.63993	2.78313	0.0656566	0.136	FALSE	7.71017	7.99227	2.53748	0.494949	0.662	FALSE	1
Lysine biosynthesis	3	3	21.1509	9.31467	7.5561	0.0921717	0.175	FALSE	40.3857	9.46352	7.66627	0.00505051	0.009	TRUE	22.4765	17.1181	13.7966	0.289141	0.3	FALSE	1
Lysine degradation	44	44	26.1897	12.4936	4.52023	0.0113636	0.05	TRUE	13.6105	11.4511	4.41878	0.300505	0.388	FALSE	8.11061	13.1379	6.96094	0.753788	0.956	FALSE	1
Pancreatic cancer	70	69	17.8699	12.4275	4.09032	0.10101	0.492	FALSE	18.4515	11.8045	3.39552	0.0328283	0.09	TRUE	15.768	13.9368	4.78473	0.311869	0.481	FALSE	1
Pantothenate and CoA biosynthesis	16	16	54.6791	18.1149	13.7243	0.0265152	0.047	TRUE	25.1421	17.1025	8.58092	0.186869	0.238	FALSE	21.9351	21.9284	13.1267	0.420455	0.563	FALSE	1
Pathways in cancer	326	317	19.789	12.7428	3.60145	0.0391414	0.377	TRUE	17.4595	11.7944	3.29074	0.0555556	0.044	FALSE	17.0447	14.6974	4.24685	0.276515	0.506	FALSE	1
Peroxisome	79	77	26.1432	12.0736	4.73292	0.0164141	0.015	TRUE	14.8895	12.8304	4.6991	0.265152	0.446	FALSE	12.7162	12.8129	5.08336	0.438131	0.66	FALSE	1
Phosphatidylinositol signaling system	78	75	29.0065	17.0616	6.22147	0.0366162	0.36	TRUE	17.1144	10.6476	3.50862	0.0606061	0.072	FALSE	9.74976	8.69746	2.58215	0.300505	0.441	FALSE	1
Primary bile acid biosynthesis	16	15	25.1093	16.4391	8.16779	0.138889	0.381	FALSE	19.8302	17.6278	8.43617	0.333333	0.432	FALSE	35.2587	17.9059	8.27711	0.0492424	0.074	TRUE	1
Protein digestion and absorption	81	79	8.34009	7.62996	2.32722	0.314394	0.877	FALSE	11.7757	8.44752	3.33872	0.151515	0.202	FALSE	18.1613	10.2095	3.87098	0.0378788	0.057	TRUE	1
Purine metabolism	162	159	15.506	10.6681	3.08644	0.0782828	0.5	FALSE	22.7226	12.7189	5.0418	0.0542929	0.019	FALSE	29.8927	14.6372	4.84105	0.00252525	0.005	TRUE	1
Regulation of actin cytoskeleton	213	207	16.3663	10.5682	2.94994	0.0353535	0.343	TRUE	10.9731	8.55375	2.5917	0.152778	0.242	FALSE	10.1579	9.85823	2.8259	0.400253	0.745	FALSE	1
Ribosome	92	85	8.62172	4.50488	1.98057	0.0391414	0.121	TRUE	4.23932	4.43868	1.71928	0.488636	0.784	FALSE	8.15403	6.87151	3.04337	0.281566	0.436	FALSE	1
RNA degradation	71	71	23.656	11.5111	3.94537	0.00757576	0.036	TRUE	15.9362	12.4778	4.06429	0.204545	0.351	FALSE	18.8846	14.664	5.97268	0.207071	0.338	FALSE	1
Shigellosis	61	60	23.7467	11.1873	5.10579	0.030303	0.061	TRUE	12.2736	10.6788	4.35907	0.282828	0.466	FALSE	12.9279	12.7357	5.35517	0.414141	0.617	FALSE	1
Sulfur relay system	10	9	16.9669	9.8727	4.90949	0.0896465	0.293	FALSE	25.3587	8.72913	6.28459	0.030303	0.045	TRUE	12.525	9.0097	4.55663	0.199495	0.236	FALSE	1
Terpenoid backbone biosynthesis	15	14	71.2957	38.3885	30.0501	0.147727	0.465	FALSE	73.1578	21.8857	17.1245	0.0113636	0.022	TRUE	10.7545	12.3586	9.69165	0.426768	0.608	FALSE	1
TGF-beta signaling pathway	84	79	50.3364	21.4687	11.5239	0.0265152	0.057	TRUE	28.8327	20.1213	8.18512	0.131313	0.213	FALSE	10.1153	19.8229	8.65107	0.873737	0.998	FALSE	1
Valine, leucine and isoleucine biosynthesis	11	10	76.3611	24.443	20.505	0.0315657	0.066	TRUE	34.4431	18.5131	12.3771	0.118687	0.17	FALSE	33.0515	22.7406	18.0024	0.213384	0.302	FALSE	1
Vascular smooth muscle contraction	116	113	22.3237	12.8665	4.80425	0.0441919	0.286	TRUE	8.42374	8.1395	2.59939	0.425505	0.64	FALSE	6.45938	8.76543	3.16221	0.753788	0.968	FALSE	1
Vasopressin-regulated water reabsorption	44	44	17.946	9.88734	3.35223	0.0176768	0.154	TRUE	10.2365	10.6613	4.19831	0.464646	0.683	FALSE	13.3922	13.9417	6.46153	0.450758	0.675	FALSE	1
