# Supplementary material for: Investigating the Different Mechanisms of Genotoxic and Non-Genotoxic Carcinogens by a Gene Set Analysis
Source: PLoS One. 2014 Jan 31;9(1):e86700. doi: 10.1371/journal.pone.0086700 (PMC3908933; doi:10.1371/journal.pone.0086700)
Supplement: Table S2 — Using the 57 gene sets, 12 training and 22 test compounds were classified as GTXs or NGTXs and accuracy, sensitivity and specificity were obtained from the results of classification using PAM. (XLSX) [file pone.0086700.s005.xlsx]

## Sheet: result of PAM
Gene set ID	24HR						48HR
	Training			Test			Training			Test
	accuracy	sensitivity	specificity	accuracy	sensitivity	specificity	accuracy	sensitivity	specificity	accuracy	sensitivity	specificity
ABC transporters	100	100	100	59.0909	27.2727	90.9091	100	100	100	72.7273	45.4545	100
Adherens junction	91.6667	80	100	72.7273	54.5455	90.9091	100	100	100	72.7273	45.4545	100
African trypanosomiasis	100	100	100	72.7273	54.5455	90.9091	100	100	100	45.4545	72.7273	18.1818
Alzheimer's disease	91.6667	80	100	50	0	100	100	100	100	50	63.6364	36.3636
Amyotrophic lateral sclerosis (ALS)	100	100	100	63.6364	36.3636	90.9091	91.6667	80	100	63.6364	63.6364	63.6364
beta-Alanine metabolism	100	100	100	63.6364	36.3636	90.9091	100	100	100	59.0909	72.7273	45.4545
Bladder cancer	91.6667	80	100	72.7273	45.4545	100	91.6667	80	100	77.2727	54.5455	100
Cell cycle	91.6667	80	100	72.7273	45.4545	100	91.6667	80	100	68.1818	36.3636	100
Chemokine signaling pathway	100	100	100	54.5455	27.2727	81.8182	100	100	100	54.5455	63.6364	45.4545
Chronic myeloid leukemia	100	100	100	68.1818	36.3636	100	100	100	100	68.1818	36.3636	100
Circadian rhythm - mammal	91.6667	80	100	63.6364	45.4545	81.8182	91.6667	80	100	59.0909	18.1818	100
Complement and coagulation cascades	91.6667	100	85.7143	68.1818	72.7273	63.6364	100	100	100	54.5455	36.3636	72.7273
Cytokine-cytokine receptor interaction	91.6667	100	85.7143	68.1818	36.3636	100	100	100	100	68.1818	36.3636	100
Dilated cardiomyopathy	100	100	100	77.2727	72.7273	81.8182	100	100	100	40.9091	9.09091	72.7273
Fat digestion and absorption	91.6667	100	85.7143	77.2727	54.5455	100	100	100	100	63.6364	36.3636	90.9091
Fatty acid elongation in mitochondria	75	40	100	50	18.1818	81.8182	75	40	100	40.9091	9.09091	72.7273
Fatty acid metabolism	100	100	100	63.6364	27.2727	100	100	100	100	63.6364	36.3636	90.9091
Folate biosynthesis	83.3333	60	100	50	0	100	75	60	85.7143	54.5455	9.09091	100
Glioma	91.6667	80	100	63.6364	36.3636	90.9091	91.6667	80	100	68.1818	45.4545	90.9091
Glycerolipid metabolism	91.6667	100	85.7143	68.1818	36.3636	100	100	100	100	68.1818	45.4545	90.9091
Glycosaminoglycan biosynthesis - heparan sulfate	100	100	100	50	0	100	91.6667	80	100	50	0	100
Glycosaminoglycan biosynthesis - keratan sulfate	91.6667	80	100	54.5455	9.09091	100	100	100	100	63.6364	36.3636	90.9091
Glycosylphosphatidylinositol(GPI)-anchor biosynthesis	83.3333	60	100	72.7273	45.4545	100	91.6667	80	100	59.0909	27.2727	90.9091
Homologous recombination	91.6667	80	100	72.7273	54.5455	90.9091	91.6667	80	100	68.1818	36.3636	100
Huntington's disease	91.6667	80	100	68.1818	36.3636	100	100	100	100	59.0909	81.8182	36.3636
Hypertrophic cardiomyopathy (HCM)	100	100	100	63.6364	36.3636	90.9091	100	100	100	40.9091	9.09091	72.7273
Inositol phosphate metabolism	100	100	100	45.4545	18.1818	72.7273	83.3333	60	100	45.4545	45.4545	45.4545
Lysine biosynthesis	91.6667	80	100	50	9.09091	90.9091	66.6667	20	100	40.9091	36.3636	45.4545
Lysine degradation	100	100	100	50	0	100	100	100	100	45.4545	27.2727	63.6364
Melanoma	100	100	100	63.6364	27.2727	100	91.6667	80	100	72.7273	54.5455	90.9091
Nucleotide excision repair	91.6667	80	100	68.1818	36.3636	100	91.6667	80	100	68.1818	36.3636	100
p53 signaling pathway	91.6667	80	100	72.7273	45.4545	100	91.6667	80	100	72.7273	45.4545	100
Pancreatic cancer	100	100	100	63.6364	36.3636	90.9091	91.6667	80	100	59.0909	45.4545	72.7273
Pancreatic secretion	100	100	100	63.6364	27.2727	100	91.6667	100	85.7143	63.6364	27.2727	100
Pantothenate and CoA biosynthesis	100	100	100	54.5455	9.09091	100	100	100	100	63.6364	45.4545	81.8182
Pathways in cancer	100	100	100	72.7273	45.4545	100	100	100	100	72.7273	45.4545	100
Peroxisome	100	100	100	77.2727	63.6364	90.9091	91.6667	100	85.7143	77.2727	81.8182	72.7273
Phosphatidylinositol signaling system	100	100	100	63.6364	36.3636	90.9091	100	100	100	45.4545	27.2727	63.6364
Primary bile acid biosynthesis	83.3333	60	100	50	0	100	91.6667	100	85.7143	50	18.1818	81.8182
Prostate cancer	91.6667	80	100	63.6364	36.3636	90.9091	91.6667	80	100	77.2727	54.5455	100
Protein digestion and absorption	100	100	100	59.0909	18.1818	100	100	100	100	63.6364	27.2727	100
Purine metabolism	100	100	100	72.7273	45.4545	100	100	100	100	68.1818	54.5455	81.8182
Regulation of actin cytoskeleton	100	100	100	72.7273	45.4545	100	100	100	100	68.1818	45.4545	90.9091
Ribosome	100	100	100	68.1818	36.3636	100	91.6667	80	100	68.1818	45.4545	90.9091
RNA degradation	91.6667	80	100	72.7273	45.4545	100	100	100	100	72.7273	45.4545	100
Shigellosis	91.6667	100	85.7143	68.1818	36.3636	100	100	100	100	54.5455	18.1818	90.9091
Steroid biosynthesis	100	100	100	68.1818	45.4545	90.9091	91.6667	100	85.7143	63.6364	36.3636	90.9091
Sulfur relay system	83.3333	60	100	77.2727	54.5455	100	83.3333	60	100	72.7273	63.6364	81.8182
Synthesis and degradation of ketone bodies	83.3333	60	100	59.0909	36.3636	81.8182	83.3333	60	100	54.5455	81.8182	27.2727
Terpenoid backbone biosynthesis	91.6667	80	100	54.5455	27.2727	81.8182	83.3333	80	85.7143	50	45.4545	54.5455
TGF-beta signaling pathway	100	100	100	63.6364	27.2727	100	100	100	100	59.0909	63.6364	54.5455
Thiamine metabolism	91.6667	80	100	68.1818	36.3636	100	91.6667	80	100	68.1818	36.3636	100
Ubiquitin mediated proteolysis	91.6667	80	100	72.7273	45.4545	100	91.6667	80	100	63.6364	27.2727	100
Valine, leucine and isoleucine biosynthesis	100	100	100	68.1818	45.4545	90.9091	83.3333	80	85.7143	54.5455	72.7273	36.3636
Valine, leucine and isoleucine degradation	100	100	100	63.6364	27.2727	100	100	100	100	54.5455	63.6364	45.4545
Vascular smooth muscle contraction	100	100	100	40.9091	0	81.8182	100	100	100	68.1818	54.5455	81.8182
Vasopressin-regulated water reabsorption	100	100	100	63.6364	27.2727	100	91.6667	100	85.7143	59.0909	18.1818	100
