# Supplementary material for: Investigating the Different Mechanisms of Genotoxic and Non-Genotoxic Carcinogens by a Gene Set Analysis
Source: PLoS One. 2014 Jan 31;9(1):e86700. doi: 10.1371/journal.pone.0086700 (PMC3908933; doi:10.1371/journal.pone.0086700)
Supplement: Table S3 — In training dataset, FDR were calculated by function “comparative” of Globaltest. AUC generated by K-OPLS for measuring the performance of classification. (XLSX) [file pone.0086700.s006.xlsx]

## Sheet: Sheet1
			Gene set ID	12HR		24HR					48HR
				Training		Training			Test		Training			Test
				FDR		FDR	AUC		AUC		FDR	AUC		AUC
			Adherens junction	0.168		0.166	0.719		0.446		0.502	0.565		0.618
			Bladder cancer	0.025		0.005	0.861		0.651		0.012	0.777		0.617
			p53 signaling pathway	0.045		0.002	0.907		0.539		0.013	0.658		0.591
			Pathways in cancer	0.377		0.044	0.772		0.471		0.506	0.5		0.587
			Peroxisome	0.015		0.446	0.656		0.533		0.66	0.577		0.502
			RNA degradation	0.036		0.351	0.665		0.616		0.338	0.811		0.59
			mean	0.111		0.169	0.763333		0.542667		0.3385	0.648		0.584167
